# Supplementary material for: On the Epidemiology of Xenoma-Forming Microsporidia in Wild Caught Fish from Macaronesia (FAO34)
Source: Vet Sci. 2025 Nov 26;12(12):1121. doi: 10.3390/vetsci12121121 (PMC12737635; doi:10.3390/vetsci12121121)
Supplement: Supplementary file 1 [file vetsci-12-01121-s001.zip]

Archive with 1 entries (1 files):
- vetsci-3991314-supplementary.pdf
